# Supplementary material for: Severe Adverse Toxic Effects of Low-Dose Methotrexate Treatment on an Ectopic Pregnancy Patient With Methylenetetrahydrofolate Reductase Mutations: A Case Report
Source: Front Med (Lausanne). 2021 Nov 18;8:738315. doi: 10.3389/fmed.2021.738315 (PMC8636773; doi:10.3389/fmed.2021.738315)
Supplement: Supplementary file 1 [file Table_1.XLSX]

## Sheet: Sheet1
DAY
D4	9.7	9.18	113	144	111	--	--	--
D5	4.8	4.26	104	118	--	--	20.95	--
D7	0.66	0.38	104	79	107	67	--	--
D8	0.53	0.26	100	45	181	70	29.18	0.04
D9	0.31	0.09	90	28	77	68	27.59	--
D10	0.22	0.04	87	15	170	90	31.23	--
D11	0.23	0	87	36	200	130	34.37	0.013
D12	0.24	0	80	46	60	83	19.12	--
D13	0.63	0	86	26	55	64	20.66	0.01
D14	0.6	0.02	85	13	68	47	21.85	0.01
D15	0.94	0.07	96	9	172	45	19.57	<0.018
D16	0.66	0.16	84	4	>200	41	13.54	<0.018
D17	1.2	0.62	75	27	122	--	--	--
D18	2.27	1.39	70	40	96	--	--	--
D19	4.57	3.12	66	60	47	--	--	--
D20	14.95	11.93	65	48	23	--	--	--
D21	17.77	14.19	69	45	9	--	--	--
D22	13.25	10.5	70	49	11	--	--	--
Day*
D24
D27

## Sheet: Sheet2
Day*	WBC (109/L)	ANC (109/L)	Hb (g/L)	PLT (109/L)	CRP (mg/L)	ALT (IU/L)	MTX (uM/L)
D4	9.7	9.18	113	144	111	--	--
D5	4.8	4.26	104	118	--	--	--
D7	0.66	0.38	104	79	107	67	--
D8	0.53	0.26	100	45	181	70	0.04
D9	0.31	0.09	90	28	77	68	--
D10	0.22	0.04	87	15	170	90	--
D11	0.23	0	87	36	200	130	0.013
D12	0.24	0	80	46	60	83	--
D13	0.63	0	86	26	55	64	0.01
D14	0.6	0.02	85	13	68	47	0.01
D15	0.94	0.07	96	9	172	45	<0.018
D16	0.66	0.16	84	4	>200	41	<0.018
D17	1.2	0.62	75	27	122	--	--
D18	2.27	1.39	70	40	96	--	--
D19	4.57	3.12	66	60	47	--	--
D20	14.95	11.93	65	48	23	--	--
D21	17.77	14.19	69	45	9	--	--
D22	13.25	10.5	70	49	11	--	--
D24	12.21	9.38	83	110	3.5	--	--
D27	7	4.36	72	341	<2.5	--	--

## Sheet: 数据修正
Day*	WBC (109/L)	ANC (109/L)	Hb (g/L)	PLT (109/L)	CRP (mg/L)	ALT (IU/L)
D4	9.7	9.18	113	144	111	--
D5	4.8	4.26	104	118	109	--
D6	1.2	2.45	104	106	109
D7	0.66	0.38	104	79	107	67
D8	0.53	0.26	100	45	181	70
D9	0.31	0.09	90	28	77	68
D10	0.22	0.04	87	15	170	90
D11	0.23	0	87	36	200	130
D12	0.24	0	80	46	60	83
D13	0.63	0	86	26	55	64
D14	0.6	0.02	85	13	68	47
D15	0.94	0.07	96	9	172	45
D16	0.66	0.16	84	4	200	41
D17	1.2	0.62	75	27	122	--
D18	2.27	1.39	70	40	96	--
D19	4.57	3.12	66	60	47	--
D20	14.95	11.93	65	48	23	--
D21	17.77	14.19	69	45	9	--
D22	13.25	10.5	70	49	11	--
D23	13.05	10	75	98	8
D24	12.21	9.38	83	110	3.5	--
D25	11.57	6.28	80	130	3
D26	9.46	5.7	75	200	2.8
D27	7	4.36	72	300	2.5	--
